# Supplementary material for: Subcellular stoichiogenomics reveal cell evolution and electrostatic interaction mechanisms in cytoskeleton
Source: BMC Genomics. 2018 Jun 18;19:469. doi: 10.1186/s12864-018-4845-0 (PMC6006717; doi:10.1186/s12864-018-4845-0)
Supplement: Supplementary file 1 — Tables S1 to S9, S11 to S13 and Figures S1 to S10. Table S10: The protein-protein interaction (PPI) types between each cytoskeleton protein and its associated upstream and downstream proteins in KEGG pathway. (ZIP 2429 kb) [file 12864_2018_4845_MOESM1_ESM.zip]

Archive with 2 entries (2 files):
- Additional file_Table S10.xlsx
- Additional files_20180516.docx
