# Supplementary material for: Subcellular stoichiogenomics reveal cell evolution and electrostatic interaction mechanisms in cytoskeleton
Source: BMC Genomics. 2018 Jun 18;19:469. doi: 10.1186/s12864-018-4845-0 (PMC6006717; doi:10.1186/s12864-018-4845-0)
Supplement: Supplementary file 1 — Tables S1 to S9, S11 to S13 and Figures S1 to S10. Table S10: The protein-protein interaction (PPI) types between each cytoskeleton protein and its associated upstream and downstream proteins in KEGG pathway. (ZIP 2429 kb) [file 12864_2018_4845_MOESM1_ESM.zip › Additional file_Table S10.xlsx]

## Sheet: Sheet1
Table S10: The protein-protein interaction (PPI) type between each cytoskeleton protein and it’s upstream or downstream in KEGG pathway.
Category	Ortholog	Ko	KEGG pathway	Name in Pathway	Mean Acid content	Mean Basic content	PPI type
							Binding/association	Complex	Indirect effect	phosphorylation	dephosphorylation	Activation	Inhibition	State change	dissociation
Actin and actin binding proteins	ADF	K05765	ko05133ko04360 ko04666 ko04810	CFN/Cofilin	0.154432	0.163204	-	-	1	4	2	-	-	-	-
	Arp23	K05754,K05755,K05756,K05757,K05758	ko05131 ko05130 ko04666 ko05132 ko04810 ko04144 ko05100	Arp23	0.121583	0.147052	6	-	1	-	-	15	-	-	-
	Capping	K10364,K10365	ko04144	CAPZB/A	0.141373	0.139859	1	1	-	-	-	-	-	-	-
	Crosslink	K05699, K06114,K06115, K10366,K04437	ko04510 ko05416 ko04210 ko05205 ko04530 ko05322 ko04010 ko05412 ko05414 ko04810 ko05146 ko04670 ko04520 ko05203 ko05132 ko05410	ACTN/Filamin/DMD/α-Actinin/FLNA/Fodrin	0.157213	0.151116	11	2	1	1	-	2	1	-	2
	Formins	K02184, K10367	ko04320	Capu（FMNs）	0.126284	0.133757	-	1	-	-	-	1	-	-	-
	Gelsolin	K05761,K05768,K08007,K08017, K10368,K10369,	ko04810 ko05203 ko05130 ko04666 ko04670 ko05205 ko04971 ko05206	GSN,ERM/Ezrin/Gelsolin	0.142421	0.148096	2	2	4	3	-	4	2	1	-
	Myosins	K10356,K10357,K10359, K10360,K10361,K10362, K10351,K10352 K05738, K08834	ko04530 ko05414 ko04260 ko04810 ko04745 ko04261 ko05410 ko04670 ko04510	MLC/NINAC/Myosin	0.15817	0.162174	7	2	2	6	2	4	-	-	2
	Profilin	K05759	ko04810 ko05131 ko04015 ko04013 ko05132	PFN/Profilin/Chickadee	0.099003	0.122551	3	-	1	-	-	4	-	-	-
	actins	K10354,K10355, K05692	ko04919 ko04530 ko05130 ko05414 ko04921 ko05110 ko04145 ko04015 ko04510 ko04810 ko05132 ko05416 ko05205 ko05412 ko05164 ko04611 ko05131 ko04745 ko05100 ko04670 ko04520 ko04390 ko05410 ko04210 ko04391	F-actin/Actin/β-actin/G-actin	0.128653	0.123783	18	3	12	2	-	22	5	-	2
	MreB	K03569	-	-	0.129247	0.121384	-	-	-	-	-	-	-	-	-
	Tropomodulin	K10370	-	-	0.17107	0.139317	-	-	-	-	-	-	-	-	-
	Tropomyosins	K10373,K10374,K10375, K09290,	ko05410 ko05414 ko04261 ko04260 ko05200 ko05216 ko05206	TPM	0.257855	0.190914	3	3		-	-	-	1	-	-
	Troponins	K05865, K10371	ko04261 ko04020 ko04260 ko05414 ko05410	TnC	0.224393	0.175264	8	-	-	-	-	1	-	-	1
	Wiskott	K05747	ko05100 ko05231 ko04810 ko05131 ko04520 ko05132 ko04062 ko05130 ko04666 ko04144	NWASP/WASP/N-WASP	0.109705	0.130152	9	1	2	-	-	17	-	-	-
Intermediate filaments and binding proteins	Interbind	K06114,K06115,K10380,K10381,K10382,K10383,K10384,K10385,K10386,K10387,K10388 K04437, K04985	ko05205 ko04624 ko04210 ko05132 ko04510 ko05412 ko04010	Ankyrin/Filamin/DSP/FLNA/Fodrin	0.145425	0.149025	3	6	2	1	-	4	1	-	-
	InterIandII	K07604,K07605	-	-	0.136555	0.124537	-	-	-	-	-	-	-	-	-
	InterIII	K05640,k07606,k07607, k07610	ko04630	GFAP	0.151137	0.147421	-	-	-	-	-	1	-	-	-
	InterIV	K07608,K07609, K10376,K10377,K04572,K04573,K04574	ko05014	NEFL,NEFM(binding),NEFH	0.211115	0.160055	1	-	-	1	-	2	-	-	-
	InterO	K10378,K10379	-	-	0.157186	0.158817	-	-	-	-	-	-	-	-	-
	InterV	K07611	ko04214 ko04210	Lamin	0.177632	0.173451	-	-	-	-	-	-	3	-	-
Microtubules and binding proteins	CLIPs	K10421,K10422,K10423	ko04150	CLIP-170	0.13915	0.154116	-	-	-	1	-	-	-	-	-
	Dynactins	K10424,K10425,K10426,K10427,K10428, K04648	ko04962 ko05016	Dynactin	0.12466	0.135967	-	2	-	-	-	-	-	-	-
	Dyneins	K10408,K10409,K10410,K10411,K10412,K10413,K10414,K10415,K10416,K10417,K10418,K10419,K10420,K11143	ko05016 ko04962 ko04145 ko05132	Dyneins	0.138095	0.144336	3	3	-	-	-	-	-	-	-
	DyneinsAPC	K02085	ko04550 ko05206 ko04390 ko05166 ko05210 ko05200 ko05213 ko04810 ko05224 ko04310 ko05217	APC	0.122046	0.144482	1	11	-	-	-	1	1	-	-
	Kinesins	K10400,K10401,K10402,K10403,K10404,K10405,K10406,K10407,K10392,K10393,K10394,K10395,K10396,K10397,K10398,K10399	ko04144 ko05132 ko04340 ko04728	KIF5/Kinesin/Kif3a	0.14111	0.159585	-	3	-	-	-	2	2	-	-
	MAPs	K10429,K10430,K10431,K10432,K10433,K10434,K10435,K10436,K04380	ko04010 ko05010	Tau,1/4bingding	0.141086	0.154202	-	-	-	3	-	1	-	-	-
	Stathmin	K04381	ko04010 ko05206	STMN1	0.230886	0.235144	-	-	-	1	-	-	1	-	-
	Microtubules	K07374,K07375, K10389,K10390,K10391	ko04540 ko04530ko05130 ko04145 ko04210	TUBA/TUBB/Tuba/α-Tubulin	0.132626	0.113774	5	1	-	-	-	1	1	-	-
	FtsZ	K03531	ko04112	FtsA	0.135026	0.105729	-	-	-	-	-	2	1	-	-
	MinD	K03609	-	-	0.142835	0.13407	-	-	-	-	-	-	-	-	-
	ParA	K03496	-	-	0.118401	0.118867	-	-	-	-	-	-	-	-	-
	ParB	K03497	-	-	0.146611	0.161087	-	-	-	-	-	-	-	-	-
Sum							81	41	26	23	4	84	19	1	7
